# Supplementary material for: Conserved function of Drosophila Fancd2 monoubiquitination in response to double-strand DNA breaks
Source: G3 (Bethesda). 2022 May 20;12(8):jkac129. doi: 10.1093/g3journal/jkac129 (PMC9339327; doi:10.1093/g3journal/jkac129)
Supplement: jkac129_Supplementary_Data [file jkac129_supplementary_data.zip]

Archive with 4 entries (3 files):
- Suppl/
- Suppl/Supplemental_Material_Legends_G3-2022-403474.docx
- Suppl/Figure_S2_G3-2022-403474.pdf
- Suppl/Figure_S1_G3-2022-403474.pdf
